# Supplementary material for: Novel IRF6 mutations in Chinese Han families with Van der Woude syndrome
Source: Mol Genet Genomic Med. 2020 Feb 28;8(5):e1196. doi: 10.1002/mgg3.1196 (PMC7216816; doi:10.1002/mgg3.1196)
Supplement: Supplementary file 8 [file MGG3-8-e1196-s008.xlsx]

## Sheet: Supplementary Table 1
Supplementary Table 1 Clinical phenotypes of the six VWS syndrome families.
Families	Members	Gender*	Lip Pits/Sinuses	Cleft Lips	Cleft Palate	Alveolar cleft	Mutation in IRF6#	Family history
1	Proband	M	Yes	Bilateral; Complete	Bilateral; Complete	Bilateral; Complete	c.175-6T>A; -	Yes
	Father	M	Yes	Right; Incomplete	-	-	c.175-6T>A; -
	Mother	F	No	-	-	-	-
	Younger brother	M	No	-	-	-	-
2	Proband	F	Yes	Bilateral; Complete	Bilateral; Complete	Bilateral; Complete	c.319C>A; p.Pro107Thr	Yes
	Father	M	No	-	-	-	-
	Mother	F	Yes	Left; Complete	Left; Complete	Left; Complete	c.319C>A; p.Pro107Thr
	Younger sister	F	No	-	-	-	-
3	Proband	F	Yes	Bilateral; Complete	Inmomplete	Bilateral; Complete	c.197A>G; p.Lys66Arg	Yes
	Father	M	No	-	-	-	-
	Mother	F	No	-	Inmomplete	-	c.197A>G; p.Lys66Arg
4	Proband	F	Yes	Bilateral; Complete	-	Bilateral; Complete	c.770delG; p.G257Vfs*46	Yes
	Father	M	Yes	Bilateral; Complete	-	Bilateral; Complete	c.770delG; p.G257Vfs*46
	Mother	F	No	-	-	-	-
	Elder brother	M	No	-	-	-	-
5	Proband	M	Yes	-	-	-	c.770delG; p.G257Vfs*46	Yes
	Grandmother	F	Yes	Left; Complete	-	Left; Complete	c.770delG; p.G257Vfs*46
	Father	M	Yes	Left; Complete	-	Left; Complete	c.770delG; p.G257Vfs*46
	Mother	F	No	-	-	-	-
	The first uncle	M	Yes	Left; Complete	-	Left; Complete	c.770delG; p.G257Vfs*46
	The second uncle	M	Yes	Right; Complete	-	Right; Complete	c.770delG; p.G257Vfs*46
	The second aunt	F	No	-	-	-	-
	Younger female cousin	F	No	-	-	-	-
6	Proband	F	Yes	Right; Complete	Right; Complete	Right; Complete	c.259C>T; p.Leu87Phe	Yes
	Father	M	No	-	-	-	/
	Mother	F	No	Right; Complete	Right; Complete	Right; Complete	c.259C>T; p.Leu87Phe
*M, male; F, female.
#-, not detected; /, not tested; Reference sequences for IRF6 cDNA and protein were NM_006147.4 and NP_006138.1, respectively.
