# Supplementary material for: Novel IRF6 mutations in Chinese Han families with Van der Woude syndrome
Source: Mol Genet Genomic Med. 2020 Feb 28;8(5):e1196. doi: 10.1002/mgg3.1196 (PMC7216816; doi:10.1002/mgg3.1196)
Supplement: Supplementary file 9 [file MGG3-8-e1196-s009.xlsx]

## Sheet: Supplementary Table 2
Supplementary Table 2 The primers used to amplify and sequence IRF6 exons.
Exon	Primer Sequence (5'-3')		Product Size (bp)*
	F	R
3	TTTTCTTTCCCACCTGGCAC	GGTCTGATGGTAGAAGAAGTCCT	363
4	TGGGCAATGATAGGACTCACT	TCTTTTGTTTTCTGGGTCCTTCC	399
5	TGTACTGAACCTGAGGAGCC	TCACCTCTGACTCCCACTTG	399
6	AGCTGAGTTCGTTTTATGGAAGA	TAGAAGCAGAAGACCGAGCA	570
7	GATGAACAGGCAGAGCAGTG	GTTCTCCCTTGACCTCCTCC	590
8	AGTGAGCACATGTGGCTAGT	GGGCTGATGGATGCTTGATG	326
9	GTCTTCCTCAGGGCCTCTTT	CCAAACTCCCAGGCCAAATC	587
*bp = base pairs.
